# Supplementary material for: Development of Transformation for Genome Editing of an Emerging Model Organism
Source: Genes (Basel). 2022 Jun 21;13(7):1108. doi: 10.3390/genes13071108 (PMC9323590; doi:10.3390/genes13071108)
Supplement: Supplementary file 1 [file genes-13-01108-s001.zip]

Archive with 1 entries (1 files):
- Sciara Piggy Bac Transformation Genes Supplement-FINAL REVISED VER 2.pdf
